# Supplementary material for: Social and Structural Determinants of Household Support for ART Adherence in Low- and Middle-Income Countries: A Systematic Review
Source: Int J Environ Res Public Health. 2020 May 27;17(11):3808. doi: 10.3390/ijerph17113808 (PMC7312869; doi:10.3390/ijerph17113808)
Supplement: Supplementary file 1 [file ijerph-17-03808-s001.zip]

Archive with 2 entries (2 files):
- Supplementary 1.pdf
- Supplementary 2.pdf
